# Supplementary material for: Glucocorticoid agonists enhance retinal stem cell self-renewal and proliferation
Source: Stem Cell Res Ther. 2021 Jan 25;12:83. doi: 10.1186/s13287-021-02136-9 (PMC7831262; doi:10.1186/s13287-021-02136-9)
Supplement: Supplementary file 2 — Additional file 2: Ontario Institute for Cancer Research (OICR) Tool Compound Library. [file 13287_2021_2136_MOESM2_ESM.xlsx]

## Sheet: ChemOffice1
Structure	Synonyms	Targets	Plate_ID_96	Formula	MolWeight	Full_Reg_Number
C31H43N3O8	17-(Allylamino) Geldanamycin, 17-AAG, Tanespimycin, 17-(Allylamino)-17-demethoxygeldanamycin, BMS-722782, CNF-101, CP-127374, KOS-953, NSC-330507, NSC-704057	Heat Shock Protein 90 (hsp90) Inhibitor, CHK1 Expression Inhibitor	01-A02	C31H43N3O8	585.698	OICR0004084A01
C19H25BN4O4	Bortezomib, Velcade, MG-341, PS-341, DPBA, JNJ-26866138, LDP-341, MLN-341, NSC-681239	Proteasome inhibitor, Caspase 3 activators, NF-kappaB (NFKB) Activation Inhibitor	01-A03	C19H25BN4O4	384.243	OICR0004085A01
C19H19NO4	KRIBB3	Heat Shock Protein 27 (hsp27) Inhibitor, Tubulin polymerization inhibitor	01-A04	C19H19NO4	325.364	OICR0004086A01
C17H13N5O2	SB 334867, SB-334867	Orexin (OX-1) receptor antagonist	01-A05	C17H13N5O2	319.324	OICR0004087A01
C19H18F2N4O	SB-408124	Orexin (OX-1) receptor antagonist	01-A06	C19H18F2N4O	356.377	OICR0004088A01
C24H23FN4O3	AZD-2281, Olaparib, KU0059436, KU-0059436	Poly(ADP-ribose)polymerase-1 (PARP-1) Inhibitor, Poly(ADP-ribose)polymerase-2 (PARP-2) Inhibitor	01-A07	C24H23FN4O3	434.471	OICR0000412A02
C13H16N4O	ABT-888, Veliparib, NSC-737664	Poly(ADP-ribose)polymerase-1 (PARP-1) Inhibitor, Poly(ADP-ribose)polymerase-2 (PARP-2) Inhibitor	01-A08	C13H16N4O	244.298	OICR0004089A01
C29H44O12	Ouabain, g-strophanthin, BNC-1	Na+, K+ ATPase inhibitor	01-A09	C29H44O12	584.659	OICR0004090A01
C8H6N2O	4-HQN	Poly(ADP-ribose)polymerase-1 (PARP-1) Inhibitor, Poly(ADP-ribose)polymerase-2 (PARP-2) Inhibitor	01-A10	C8H6N2O	146.149	OICR0000413A02
C9H8N2O2	NU 1025, NU-1025	Poly(ADP-ribose)polymerase-1 (PARP-1) Inhibitor, DNA-Dependent Protein Kinase (DNA-PK) Inhibitor	01-A11	C9H8N2O2	176.175	OICR0000414A02
C7H8N2O	3-Aminobenzamide, 3-ABA, INO-1001	Poly(ADP-ribose)polymerase-1 (PARP-1) Inhibitor, Poly(ADP-ribose)polymerase-2 (PARP-2) Inhibitor, NAD+ ADP-Ribosyltransferase Inhibitor	01-B02	C7H8N2O	136.154	OICR0000411A02
C8H10N2OS	DR2313, PARP Inhibitor XI	Poly(ADP-ribose)polymerase-1 (PARP-1) Inhibitor, Poly(ADP-ribose)polymerase-2 (PARP-2) Inhibitor, NAD+ ADP-Ribosyltransferase Inhibitor	01-B03	C8H10N2OS	182.241	OICR0004091A01
C23H28N4O2	PAC 1, PAC-1	Procaspase 3 Activator	01-B04	C23H28N4O2	392.503	OICR0000426A02
C9H6INO2	INH2BP, AntiPARP-1	Poly(ADP-ribose)polymerase-1 (PARP-1) Inhibitor, Poly(ADP-ribose)polymerase-2 (PARP-2) Inhibitor, NAD+ ADP-Ribosyltransferase Inhibitor	01-B05	C9H6INO2	287.056	OICR0000416A02
C18H26N2O2	DPQ	Poly(ADP-ribose)polymerase-1 (PARP-1) Inhibitor, Poly(ADP-ribose)polymerase-2 (PARP-2) Inhibitor, NAD+ ADP-Ribosyltransferase Inhibitor	01-B06	C18H26N2O2	302.418	OICR0004092A01
C9H7NO2	1,5-Isoquinolinediol, IQD	Poly(ADP-ribose)polymerase-1 (PARP-1) Inhibitor, Poly(ADP-ribose)polymerase-2 (PARP-2) Inhibitor, NAD+ ADP-Ribosyltransferase Inhibitor	01-B07	C9H7NO2	161.16	OICR0000417A02
C17H18ClN3O2	PJ-34 hydrochloride hydrate	Poly(ADP-ribose)polymerase-1 (PARP-1) Inhibitor, Poly(ADP-ribose)polymerase-2 (PARP-2) Inhibitor, NAD+ ADP-Ribosyltransferase Inhibitor	01-B08	C17H18ClN3O2	331.8	OICR0000418B02
C24H27N9O6	EB-47	Poly(ADP-ribose)polymerase-1 (PARP-1) Inhibitor	01-B09	C24H27N9O6	537.537	OICR0004093A01
C9H9ClN2O	5-AIQ hydrochloride	Poly(ADP-ribose)polymerase-1 (PARP-1) Inhibitor, Poly(ADP-ribose)polymerase-2 (PARP-2) Inhibitor, NAD+ ADP-Ribosyltransferase Inhibitor	01-B10	C9H9ClN2O	196.634	OICR0000420B02
C11H7NOS	TIQ-A, UPF-734	Poly(ADP-ribose)polymerase-1 (PARP-1) Inhibitor	01-B11	C11H7NOS	201.243	OICR0000421A02
C12H8N2O2	4-ANI, PARP inhibitor V, ANI	PARP inhibitor	01-C02	C12H8N2O2	212.208	OICR0004094A01
C20H19BrN4O3	YM-155, YM155, Sepantronium bromide	BIRC5 Expression Inhibitor, Survavin inhibitor	01-C03	C20H19BrN4O3	443.301	OICR0004095AW01
C29H34Cl2N2O2	Loperamide hydrochloride, ADL-2-1294, R-18553, Dissenten, Fortasec, Imodium, Lopemin, Salvacolina	mu-Opioid Agonist	01-C04	C29H34Cl2N2O2	513.503	OICR0004096B01
C14H19NO4	Anisomycin, Flagecidin, NSC-76712	Protein synthesis inhibitor	01-C05	C14H19NO4	265.309	OICR0004097A01
C37H48N4O5	Lopinavir, ABT-378	HIV Protease Inhibitor	01-C06	C37H48N4O5	628.814	OICR0004098A01
C22H17FN4O2S3	IWP-3	Wnt inhibitor	01-C07	C22H17FN4O2S3	484.582	OICR0004099A01
C62H111N11O12	Cyclosporin A, Ciclosporin A, ATH-002; CB-01-09 MMX; CSA; CyA; DE-076; Nova-22007; OL-27400; OLO-400; ST-603; Sang-2000; Sang-35	Cytochrome P450 CYP3A4 Inhibitors; Cyclophilin D Inhibitors; INS Expression Inhibitors; Calcineurin (PP-2B) Inhibitors	01-C08	C62H111N11O12	1202.64	OICR0001802A02
C27H41NO2	Cyclopamine, 11-deoxojervine	Smoothened (Smo) Receptor Antagonist, Hedgehog inhibitor, Hh inhibitor	01-C09	C27H41NO2	411.63	OICR0004100A01
C24H28O2	Bexarotene, Targretin, Targretyn, Targrexin, LGD-1069, LG 1069, LG100069, LG-100069, SR-11247	Retinoid RXR Agonists; Extracellular-Regulated Kinase (ERK) Inhibitors; SAPK1 (JNK) Inhibitors; ABCA1 Expression Enhancers	01-C10	C24H28O2	348.486	OICR0004101A01
C43H53NO14	Docetaxel, Taxotere, Docetaxol, ANX-514; EmDOC; ML-061; NSC-628503; RP-56976; SD-009; SDP-014; SID-530; SYP-0704A; XRP-6976L	Microtubule-Stabilizing Agents; Antimitotic Drugs	01-C11	C43H53NO14	807.89	OICR0004102A01
C47H51NO14	Paclitaxel, Taxol	P-Glycoprotein (MDR-1; ABCB1) Inhibitors; Angiogenesis Inhibitors; Microtubule-Stabilizing Agents; Antimitotic Drugs	01-D02	C47H51NO14	853.918	OICR0004103A01
C26H28N4O2	CAY10594, VU-0155072	Phospholipase D2 (PLD2) Inhibitor	01-D03	C26H28N4O2	428.536	OICR0004104A01
C47H55ClF3N5O6S3	ABT-263, Navitoclax, ABT263, Navitodax, RG-7433	Bcl-2, Bcl-XL, Bcl-w inhibitors	01-D04	C47H55ClF3N5O6S3	974.611	OICR0004105A01
C19H14Cl2N2O3S	CUR-691; GDC-0449; GDC-449 ; Hh-Antag691; HhAntag; R-3616; RG-3616, Vismodegib, Erivedge	P-Glycoprotein (MDR-1; ABCB1) Inhibitor; Hedgehog (Hh) Signaling Inhibitor; Breast Cancer-Resistant Protein (BCRP; ABCG2) Inhibitor; Smoothened (Smo) Receptor Antagonist	01-D05	C19H14Cl2N2O3S	421.292	OICR0004106A01
C20H21FN6O5	Raltegravir, MK-0518, Isentress	HIV integrase inhibitor	01-D06	C20H21FN6O5	444.423	OICR0004107A01
C25H27F4N3O3S	Odanacatib, MK-0822	Cathepsin K inhibitor	01-D07	C25H27F4N3O3S	525.563	OICR0004108A01
C17H14O4S	Rofecoxib, Vioxx, Ceoxx, Ceeoxx, MK-0966, MK-966	Cyclooxygenase (COX-2) inhibitor	01-D08	C17H14O4S	314.355	OICR0004109A01
C9H12ClF2N3O4	D07001-F4; Inno-D07001; LY-188011; dFdC, Gemcitabine hydrochloride, Gemzar	Ribonucleoside-Diphosphate Reductase Inhibitor; Pyrimidine Antagonist	01-D09	C9H12ClF2N3O4	299.659	OICR0004110B01
C32H49ClN4O8	17-DMAG, Alvespimycin, KOS-1022, NSC 07545, 17-(Dimethylaminoethylamino)-17-demethoxygeldanamycin Hydrochloride, BMS-826476	Heat Shock Protein 90 (hsp90) Inhibitor	01-D10	C32H49ClN4O8	653.214	OICR0004111B01
C30H33ClN4O2	Ispinesib, SB-715992, CK0238273, CK-0238273, 715992	Kinesin-Like Spindle Protein (KSP, Eg5) Inhibitor; Antimitotic Drug	01-D11	C30H33ClN4O2	517.07	OICR0004112A01
C29H26O10	Cercosporin from Cercospora hayii	Phytotoxin, Protein Kinase C (PKC) Inhibitor	01-E02	C29H26O10	534.517	OICR0004113A01
C4H12ClN5	Metformin hydrochloride, Glucophage, Riomet, Diabex, ADX-155; La-6023; SMP-862, Fortamet, Glumetza; Glycoran; Melbin; MetControl, Metgluco, Siofor	Insulin Sensitizers; AMP-Activated Protein Kinase (AMPK) Activator, Antihyperglycemic agent	01-E03	C4H12ClN5	165.625	OICR0004114B01
C17H22N2O3	Trichostatin A, TSA, Tricostatin A	HDAC inhibitor, CDKN1A Expression Enhancer, ID1 Expression Inhibitor	01-E04	C17H22N2O3	302.374	OICR0004115A01
C25H19N3O3	IWR-1	Tankyrase 2 (TNKS2) Inhibitor, Tankyrase 1 (TNKS1) Inhibitor	01-E05	C25H19N3O3	409.445	OICR0004116A01
C14H11F3N2OS	XAV-939, NVP-XAV-939	Tankyrase 2 (TNKS2) Inhibitor, Tankyrase 1 (TNKS1) Inhibitor	01-E06	C14H11F3N2OS	312.31	OICR0000690A02
C8H6Br2O3	2,3-Dibromo-6-hydroxy-5-methoxy-benzaldehyde	IRE1 inhibitor	01-E07	C8H6Br2O3	309.941	OICR0003170A02
C33H35NO6S	TW-37, TW37	Bcl-2, Bcl-XL, Mcl-1 inhibitor	01-E08	C33H35NO6S	573.704	OICR0004117A01
C42H45ClN6O5S2	ABT 737, ABT-737	Bcl-2, Bcl-XL, Bcl-w inhibitors	01-E09	C42H45ClN6O5S2	813.429	OICR0004118A01
C21H23N3O4S	GX15-070 mesylate, GX-015-070 mesylate, Obatoclax Mesylate, CEP-41601	Bcl-2, Bcl-XL, Mcl-1 inhibitor	01-E10	C21H23N3O4S	413.492	OICR0004119I01
C15H15N3O2	CI 994, CI-994, Tacedinaline, Acetyldinaline, Go 5549, Goe 5549, PD 123654, PD-123654	Histone Deacetylase (HDAC) Inhibitor	01-E11	C15H15N3O2	269.304	OICR0004120A01
C26H52N6O11S	Deferoxamine mesylate salt, Desferrioxamine mesylate salt, DFOM, Ba-33112	APP Expression Inhibitor, Antimetabolite, Chelating Agent	01-F02	C26H52N6O11S	656.793	OICR0000708I03
C7H9NO2	Deferiprone, Ferriprox	Chelating Agent	01-F03	C7H9NO2	139.154	OICR0000718A02
C14H14N4O3	Pyridoxal isonicotinoyl hydrazone, PIH, NSC-77674	Chelating Agent	01-F04	C14H14N4O3	286.291	OICR0000843A02
C17H13N3O2	NIH, 311, NSC-51355	Chelating Agent	01-F05	C17H13N3O2	291.31	OICR0000743A02
C12H10N4O	PCIH	Chelating Agent	01-F06	C12H10N4O	226.239	OICR0000844A02
C9H5ClINO	PBT-1, Clioquinol; Iodochlorhydroxyquin, Chinoform; Linolasept; Vioform	Chelating Agents; Antiamyloidogenic Agents; Carbonic Anhydrase Inhibitors	01-F07	C9H5ClINO	305.499	OICR0000830A02
C21H15N3O4	Deferasirox, Exjade, CGP-72670, ICL-670	Chelating Agent	01-F08	C21H15N3O4	373.368	OICR0000845A02
C15H17Cl2N3O2	Propiconazole	Fungicide	01-F09	C15H17Cl2N3O2	342.22	OICR0000931A02
C13H12F2N6O	Fluconazole, Diflucan, Trican, Alfumet, Candivast	Antifungal, Cytochrome P450 CYP3A4 Inhibitor, Cytochrome P450 CYP1A2 Inhibitor, Cytochrome P450 CYP2C9 Inhibitor	01-F10	C13H12F2N6O	306.277	OICR0000932A02
C18H16Cl3N3O4	Econazole nitrate salt, R-14827, SQ-13050, Ecostatin, Epi-Pevaryl, Gino-Pevaryl, Spectazole	Antifungal	01-F11	C18H16Cl3N3O4	444.693	OICR0004121F01
C20H21ClN2O	L-741,626, L-741626	Dopamine D2 Antagonist	01-G02	C20H21ClN2O	340.851	OICR0000950A02
C16H18F6N5O5P	MK-0431; MK-431; ONO-5435, Sitagliptin; Sitagliptin phosphate, Glactiv; Januvia; Tesavel; Xelevia	Dipeptidyl Peptidase IV (CD26; DPP-IV; DP-IV) Inhibitor; HMG-CoA Reductase Inhibitor; TNFSF6 Expression Inhibitor	01-G03	C16H18F6N5O5P	505.314	OICR0004122A01
C19H21NS	BC-105, Pizotifen, Pizotyline, Sandomigran, Sanmigran, Sanomigran	Serotonin antagonist	01-G04	C19H21NS	295.444	OICR0000941A02
C21H20N4O3	MS-275, Entinostat, SNDX-275, MS-27-275, NSC-706995	Histone Deacetylase (HDAC) Inhibitor	01-G05	C21H20N4O3	376.416	OICR0004123A01
C31H23Cl7N2O	Calmidazolium chloride, R 24571	Calmodulin antagonist	01-G06	C31H23Cl7N2O	687.688	OICR0000937AV02
C16H22ClN3O	Tebuconazole	Antifungal	01-G07	C16H22ClN3O	307.822	OICR0000933A02
C23H23NO5S	Ketotifen fumarate salt, Zaditen, Zaditor	Histamine H1 Receptor Ligand	01-G08	C23H23NO5S	425.499	OICR0000940O02
C19H17Cl3N2S	Butoconazole, RS-35887, Femstat, Gynazole-1, Gynomyk	Antifungal	01-G09	C19H17Cl3N2S	411.769	OICR0000934A02
C16H14F3N5O	Voriconazole, UK-109496, Vfend	Antifungal, Lanosterol 14alpha-demethylase Inhibitor	01-G10	C16H14F3N5O	349.317	OICR0004124A01
C28H24Cl2FN5O2	ARQ-621	Kinesin-Like Spindle Protein (KSP, Eg5) Inhibitor	01-G11	C28H24Cl2FN5O2	552.431	OICR0004125A01
C20H16Cl3N3O4S	Sertaconazole nitrate, Dermofix, Dermoseptic, Ertaczo, Extens, Fisderm, Ginedermofix, Onabet, Zalain	Antifungal	01-H02	C20H16Cl3N3O4S	500.775	OICR0000939F02
C19H34ClNO2	FTY720, FTY-720; FTY-720A; TDI-132, Fingolimod, Gilenia, Gilenya; Imusera	Lysophospholipid edg8 (S1P5) Receptor Agonist; Lysophospholipid edg6 (S1P4) Receptor Agonist; Sphingosine Kinase 1 (SphK1) Inhibitor; Apoptosis Inducer; Lysophospholipid edg3 (S1P3) Receptor Agonist; Lysophospholipid edg1 (S1P1) Receptor Agonist	01-H03	C19H34ClNO2	343.936	OICR0004126B01
C17H19Cl2N7O	JTE-013	Lysophospholipid edg5 (S1P2) Receptor Antagonist	01-H04	C17H19Cl2N7O	408.287	OICR0004127A01
C23H13Cl2N3O2	AGK2, AGK-2	Histone Deacetylase SIRT2 Inhibitor	01-H05	C23H13Cl2N3O2	434.276	OICR0004128A01
C25H19N3O3	IWR-1-exo	Tankyrase 2 (TNKS2) Inhibitor, Tankyrase 1 (TNKS1) Inhibitor	01-H06	C25H19N3O3	409.445	OICR0004129A01
C25H19N3O3	IWR-1-endo	Tankyrase 2 (TNKS2) Inhibitor, Tankyrase 1 (TNKS1) Inhibitor	01-H07	C25H19N3O3	409.445	OICR0004116A02
C30H30Cl2N4O4	Nutlin-3	MDM2 (hdm2) Inhibitor	01-H08	C30H30Cl2N4O4	581.494	OICR0004130A01
C15H10N2O2	6-Anilinoquinoline-5,8-quinone, LY-83,583, LY-83583	Guanylate cyclase and cGMP production inhibitor, Leukotriene Synthesis Inhibitor	01-H09	C15H10N2O2	250.257	OICR0000996A02
C22H18N4O2S3	IWP-2	Wnt Signaling Inhibitor	01-H10	C22H18N4O2S3	466.592	OICR0004131A01
C23H20N4O3S3	IWP-4	Wnt Signaling Inhibitor	01-H11	C23H20N4O3S3	496.618	OICR0004132A01
C15H10ClN3O	PARP Inhibitor XII, 3-(4-Chlorophenyl)quinoxaline-5-carboxamide, 334876	Poly(ADP-ribose)polymerase-2 (PARP-2) Inhibitor, Poly(ADP-ribose)polymerase-1 (PARP-1) Inhibitor	02-A02	C15H10ClN3O	283.715	OICR0000419A02
C39H52N4O6	L-685,458, L685458, L-685458	gamma-Secretase inhibitor	02-A03	C39H52N4O6	672.867	OICR0007907A01
C22H14N4O3	STX-0119	STAT3 inhibitor	02-A04	C22H14N4O3	382.379	OICR0004169A02
C17H13NO3	UPF 1069, UPF-1069	Poly(ADP-ribose)polymerase-2 (PARP-2) Inhibitor, Poly(ADP-ribose)polymerase-1 (PARP-1) Inhibitor	02-A05	C17H13NO3	279.295	OICR0007908A01
C15H12N2O2	BYK 204165, BYK-204165	Poly(ADP-ribose)polymerase-2 (PARP-2) Inhibitor, Poly(ADP-ribose)polymerase-1 (PARP-1) Inhibitor	02-A06	C15H12N2O2	252.273	OICR0007909A01
C20H27N5O2	Cilostazol, OPC-13013, OPC-21, Pletaal, Pletal	Phosphodiesterase III A (PDE3A) inhibitor	02-A07	C20H27N5O2	369.469	OICR0002880A02
C19H22N2O7S2	NCG30335, NCGC00031955	PKM2 activator	02-A08	C19H22N2O7S2	454.512	OICR0007910A01
C17H14FN3OS	NCG31955	PKM2 activator	02-A09	C17H14FN3OS	327.377	OICR0007911A01
C6H12N2O4Pt	Carboplatin, cis-Diammine(1,1-cyclobutanedicarboxylato) platinum, Ercar, Paraplatin, CBDCA, JM-8,	DNA alkylating agent, NAD+ ADP-Ribosyltransferase (poly(ADP-ribose)polymerase; PARP) Inhibitors	02-A10	C6H12N2O4Pt	371.256	OICR0007912A01
C33H39ClN4O6	Irinotecan hydrochloride; Camptosar; DQ-2805; Campto; U-101440E; NSC-616348; CPT-11; Topotecin	DNA Topoisomerase I Inhibitors	02-A11	C33H39ClN4O6	623.147	OICR0003142B02
C20H33N5Na2O13	Pemetrexed disodium heptahydrate, Alimta, LY-231514, MTA, Rolazar, Tifolar	Antimetabolites; Apoptosis Inducers; Dihydrofolate Reductase (DHFR) Inhibitors; Glycinamide Ribonucleotide Formyltransferase (GARTFase) Inhibitors; Thymidylate Synthase Inhibitors	02-B02	C20H33N5Na2O13	597.486	OICR0007913R01
C13H13N3O3	Lenalidomide, CC-5013, Revlimid, CDC-501, CDC-5013, ENMD-0997, IMID-5013, IMiD3, Revamid, Revimid	Angiogenesis Inhibitors; TNF-alpha Production Inhibitors	02-B03	C13H13N3O3	259.265	OICR0007914A01
C14H20N2O3	Vorinostat, SAHA, Suberoylanilide Hydroxamic Acid, Zolinza, MK-0683, Suberanilohydroxamic Acid, NSC-701852, SW-064652	Histone Deacetylase (HDAC) Inhibitor	02-B04	C14H20N2O3	264.325	OICR0007630A02
C21H21FN2O4S	TM30089, TM-30089, CAY-10471	CRTH2 receptor antagonist	02-B05	C21H21FN2O4S	416.467	OICR0007915A01
C26H31N3O5	NVP-AUY922, AUY922, VER-52296	Hsp90 inhibitor	02-B06	C26H31N3O5	465.55	OICR0007916A01
C29H41F2N5O	Maraviroc, MVC, UK-427857, Selzentry, Celsentri	Chemokine CCR5 Antagonists; HIV Attachment Inhibitors; Reverse Transcriptase Inhibitors	02-B07	C29H41F2N5O	513.678	OICR0007917A01
C21H23N3O2	LBH-589, Panobinostat, NVP-LBH589, LBH589	Histone Deacetylase (HDAC) Inhibitor	02-B08	C21H23N3O2	349.434	OICR0007918A01
C21H19ClFNO4S	Laropiprant, L-888839, MK-0524	Prostanoid DP (DP1) Antagonists	02-B09	C21H19ClFNO4S	435.894	OICR0007919A01
Cl2H6N2Pt	Cisplatin, cis-Diammineplatinum(II) dichloride, cis-Dichlorodiammine platinum(II), cis-Platinum(II) diammine dichloride	DNA alkylating drug, BIRC4 expression enhancer, TNFSF6 expression inhibitor, Thioredoxin Reductase inhibitor	02-B10	Cl2H6N2Pt	300.046	OICR0007912Z02
C8H14N2O4Pt	Oxaliplatin, Eloxatin	DNA Alkylating Drug	02-B11	C8H14N2O4Pt	397.294	OICR0007912A03
C20H28O2	Retinoic acid, ATRA, Tretinoin, Vitamin A acid, all-trans-Retinoic acid, NSC-122758, Airol, Atralin, Avita, Nexret, Renova, Retacnyl, Retin-A Micro, Retinova, Vesanoid	retinoic acid receptor (RAR) and the retinoid X receptor (RXR) agonist	02-C02	C20H28O2	300.442	OICR0002397A02
C20H20FNO3S	Prasugrel, Effient, Efient, Prasita	Platelet inhibitor, P2Y12 (P2T) antagonist	02-C03	C20H20FNO3S	373.442	OICR0007920A01
C13H8Cl2N2O4	Niclosamide	STAT3 inhibitor	02-C04	C13H8Cl2N2O4	327.117	OICR0007921A01
C21H16F4N4O2S	MDV 3100, MDV-3100, NC-54	Androgen receptor (AR) antagonist	02-C05	C21H16F4N4O2S	464.439	OICR0007922A01
C20H30N4O2	SB939, SB-939, Pracinostat	HDAC inhibitor	02-C06	C20H30N4O2	358.486	OICR0007923A01
C27H30ClNO10	Daunorubicin hydrochloride, Rubidomycin hydrochloride	DNA Topoisomerase inhibitor	02-C07	C27H30ClNO10	563.984	OICR0001232B02
C26H28ClNO9	Idarubicin hydrochloride, Idamycin, Zavedos, 4-demethoxydaunorubicin	DNA Topoisomerase inhibitor	02-C08	C26H28ClNO9	533.958	OICR0007924B01
C27H30ClNO11	Epirubicin hydrochloride, Ellence, Pharmorubicin, Epirubicin Ebewe	DNA Topoisomerase II inhibitor	02-C09	C27H30ClNO11	579.983	OICR0007925B01
C15H10FNO3	ERB 041, ERB-041, WAY-202041, Prinaberel	Estrogen Receptor (ER) beta agonist	02-C10	C15H10FNO3	271.247	OICR0007926A01
C16H13F3N4OS2	Irestatin 9389	IRE1 inhibitor	02-C11	C16H13F3N4OS2	398.422	OICR0003169A02
C17H18N2O2	GSK 4716	Estrogen-Related Receptor beta (ERRbeta, ERR2) agonist, Estrogen-Related Receptor gamma (ERRgamma) agonist	02-D02	C17H18N2O2	282.343	OICR0007927A01
C40H57N5O7	Carfilzomib, PR-171, ONO-7057	Proteasome Inhibitor	02-D03	C40H57N5O7	719.924	OICR0007928A01
C13H10BrN3O4	SB 225002, SB-225002	Chemokine CXCR2 (IL-8 beta Receptor) antagonist	02-D04	C13H10BrN3O4	352.144	OICR0003123A02
C23H20N6O	MGCD0103, MGCD-0103, MG-0103, Mocetinostat	HDAC 1 inhibitor	02-D05	C23H20N6O	396.454	OICR0007929A01
C22H25N3O3	LAQ824, LAQ-824, NVP-LAQ-824, Dacinostat	HDAC inhibitor	02-D06	C22H25N3O3	379.46	OICR0007930A01
C25H21N3O	Wnt-C59	Wnt inhibitor	02-D07	C25H21N3O	379.463	OICR0007936A01
C24H30ClN3O5	ITF2357, ITF-2357, Givinostat hydrochloride	HDAC Inhibitor, IL-1beta production inhibitor, TNF-alpha release inhibitor	02-D08	C24H30ClN3O5	475.97	OICR0007937B01
C23H26F2N2O4	DAPT, AN-37124, GSI-9, LY-374973	Antiamyloidogenic agent, gamma-secretase inhibitor, Notch signaling inhibitor	02-D09	C23H26F2N2O4	432.468	OICR0007938A01
C8H12N4O5	Azacitidine, 5-aza-CR, NS-17, NSC-102816, U-18496, 5-Azacytidine, Azacytidine, Ladakamycin, Mylosar, Vidaza	Antimetabolite, DNA methyltransferase (DNMT) inhibitor	02-D10	C8H12N4O5	244.207	OICR0007939A01
C8H12N4O4	Decitabine, 5-aza-CdR, AzadC, DAC, E-7373, NSC-127716, 5-Aza-2'-deoxycytidine, Dezocitidine, Dacogen	Antimetabolite, DNA methyltransferase (DNMT) inhibitor	02-D11	C8H12N4O4	228.208	OICR0007940A01
C17H15FN2O3	MC1568, MC-1568	HDAC2 inhibitor	02-E02	C17H15FN2O3	314.316	OICR0007941A01
C7H5IN2O3	BSI-201, Iniparib, NSC-746045, IND-71677, INO2BA, NIBA, SAR-240550	PARP1 inhibitor	02-E03	C7H5IN2O3	292.032	OICR0007942A01
C21H23N3O5	PCI-24781, CG-781, CRA-024781, S-78454, Abexinostat	HDAC inhibitor	02-E04	C21H23N3O5	397.431	OICR0007943A01
C13H13ClN2O	EX 527, EX-527, SEN-0014196, Selisistat	NAD-Dependent Protein Deacetylase Sirtuin-1 (SIRT1) inhibitor	02-E05	C13H13ClN2O	248.71	OICR0007944A01
C21H26N6O2	JNJ-26481585, Quisinostat	HDAC1 inhibitor	02-E06	C21H26N6O2	394.479	OICR0007945A01
C15H14N2O4S	Belinostat, PX-105684, PXD-101, Beleodaq	HDAC1, HDAC2, Angiogenesis inhibitor, Apoptosis inducer	02-E07	C15H14N2O4S	318.347	OICR0007946A01
C15H13N5OS	Thiazovivin	Stem cell signaling	02-E08	C15H13N5OS	311.363	OICR0007947A01
C10H11NaO2	Phenylbutyrate Sodium, EL-532, NaPb, VP-101, Phenylbutyric acid sodium salt, Ammonaps, Buphenyl, Lunaphen, TriButyrate, Ammonapse	HDAC inhibitor	02-E09	C10H11NaO2	186.186	OICR0007948R01
C38H50O6	Garcinol (BML-GR343)	Histone N-Acetyltransferase (HAT) inhibitor	02-E10	C38H50O6	602.812	OICR0007949A01
C16H19BrN2OS	Pifithrin-alpha	p53 inactivator	02-E11	C16H19BrN2OS	367.305	OICR0002715C02
C6H9NO5	DMOG, Dimethyloxallyl Glycine	HIF-alpha prolyl hydroxylase (HIF-PH) inhibitor	02-F02	C6H9NO5	175.14	OICR0007950A01
C19H14N2O4	RG-108, NSC-401077	DNA methyltransferase (DNMT) inhibitor	02-F03	C19H14N2O4	334.331	OICR0007951A01
C14H20N6O5S	S-Adenosylhomocysteine, SAH, AdoHcy	Histone-Lysine N-Methyltransferase, H3 Lysine-79 Specific (DOT1L) Inhibitor	02-F04	C14H20N6O5S	384.411	OICR0007952A01
C22H36O3	Anacardic Acid	Histone acetyltransferase (HAT) inhibitor	02-F05	C22H36O3	348.527	OICR0007953A01
C16H17BrN2S	Cyclic Pifithrin-alpha hydrobromide	p53 inhibitor	02-F06	C16H17BrN2S	349.29	OICR0007954C01
C28H41Cl3N6O2	BIX01294, BIX-01294	DNA methyltransferase (DNMT) inhibitor, Histone-lysine N-methyltransferase EHMT2 (H3-K9-HMTase 3; G9a) inhibitor	02-F07	C28H41Cl3N6O2	600.026	OICR0007955B01
C45H54N4O8	Vinorelbine, ANX-530, KW-2307, NVB, SDP-012, Navelbine, Eunades, Exelbine	Tubulin polymerization inhibitor	02-F08	C45H54N4O8	778.947	OICR0007956A01
C9H12N2O5	Zebularine, NSC-309132	Cytidine deaminase inhibitor, DNA methyltransferase (DNMT) inhibitor	02-F09	C9H12N2O5	228.204	OICR0007957A01
C15H18N2O5	IDE1, IDE-1	Stem cell differenciation	02-F10	C15H18N2O5	306.318	OICR0007958A01
C9H12ClN	trans-2Phenylcyclopropylamine hydrochloride, Tranylcypromine hydrochloride, 2-PCPA, Parnate	Lysine-specific demethylase 1 (LSD1) inhibitor	02-F11	C9H12ClN	169.652	OICR0007959B01
C22H29FO5	Dexamethasone, ISV-305, OTO-104, Decadron, DexaSite, Maxidex, ProDex	Antiinflammatory drug	02-G02	C22H29FO5	392.467	OICR0007960A01
C24H33ClN2O10	Doxycycline hyclate, ALTY-0501, Cil-101, Atridox, Doryx, NanoDOX, Oracea, Periostat, Vibramycin hyclate	30S Ribosomal protein inhibitor, Matrix metalloproteinase inhibitor	02-G03	C24H33ClN2O10	544.982	OICR0007961A01
C20H19N3OS	SHH Antagonist, JK 184	SHH antagonist	02-G04	C20H19N3OS	349.452	OICR0007962A01
C24H23ClN4O3	SMO Antagonist, CUR-1	SMO antagonist	02-G05	C24H23ClN4O3	450.923	OICR0007963A01
C31H32N6O2	Purmorphamine	hedgehog signaling pathway activator	02-G06	C31H32N6O2	520.637	OICR0007964A01
C4H7NaO2	Sodium butyrate, NaB	HDAC inhibitor	02-G07	C4H7NaO2	110.088	OICR0007965R01
C8H15NaO2	Valporic Acid Sodium Salt	Etoposide cytotoxic Enhancer in human glioblastoma cells	02-G08	C8H15NaO2	166.196	OICR0007966R01
C13H21ClN2O2	Procaine hydrochloride	HGM-CoA reductase mRNA expression inhibitor	02-G09	C13H21ClN2O2	272.773	OICR0403771B02
C23H25N5O3S	Pyrintegrin	Promote human embryonic stem cell (hESC) survival	02-G10	C23H25N5O3S	451.545	OICR0007967A01
C15H23N7O5	Sinefungin, A-9145, Antibiotic 32232RP, Compound-57926	Coactivator Associated Arginine Methyltransferase 1 (CARM1, PRMT4) inhibitor	02-G11	C15H23N7O5	381.393	OICR0007968A01
C12H20N2O3	IDE-2, IDE2	Stem cell differenciation	02-H02	C12H20N2O3	240.303	OICR0007969A01
C30H47N5O2	UNC0638	Histone-lysine N-methyltransferase EHMT2 (H3-K9-HMTase 3; G9a) Inhibitor	02-H03	C30H47N5O2	509.739	OICR0007970A01
C18H20N2O3	S-HDAC-42, AR-42, (S)-HDAC-42, NSC-736012, OSU-42, OSU-HDAC42	HDAC1, HDAC2 inhibitor	02-H04	C18H20N2O3	312.369	OICR0007971A01
C27H25F3N8O2	SC-1, Pluripotin	Activator of stem cell renewal, RasGAP and ERK1 inhibitors	02-H05	C27H25F3N8O2	550.546	OICR0007972A01
C17H23N3O2	(-)-Indolactam V	PKC activator, human embryonic stem cells (ESCs) differentiation	02-H06	C17H23N3O2	301.39	OICR0007973A01
C34H42N4O6	Trapoxin A, RF-1023-A	HDAC inhibitor	02-H07	C34H42N4O6	602.732	OICR0007974A01
C30H28N6O6S4	Chaetocin, Chetocin	Apoptosis inducer	02-H08	C30H28N6O6S4	696.83	OICR0007975A01
C14H12O3S2	RITA, NSC-652287, NSC-652287D	MDM2 (hdm2) inhibitor, Thioredoxin reductase inhibitor	02-H09	C14H12O3S2	292.367	OICR0003081A02
C25H31N3O6	OICR0000858A01, keto-2k, NCS-12k	SIRT1 inhibitor	02-H10	C25H31N3O6	469.538	OICR0007976A01
C27H24N4O2S	OICR0000860A01, SRT2183, SRT-2183	SIRT1 activator	02-H11	C27H24N4O2S	468.575	OICR0007977A01
C21H18O8	Daunomycinone, Daunomycin Aglicone, Daunomycinon, Daunorubicin Aglycone, Daunorubicinone, Leukaemomycinone C, NSC-109351	Daunorubicin primary metabolite	03-A02	C21H18O8	398.367	OICR0008620A01
C35H51N7O4	WDR5 Inhibitor Compound 1	WDR5 Inhibitor	03-A03	C35H51N7O4	633.838	OICR0008621A01
C29H28F3NO11	N-(Trifluoroacetyl)daunorubicin	Analogue of Valrubicin	03-A04	C29H28F3NO11	623.534	OICR0008622A01
C29H32O13	Etoposide, EPEG, NK-171, NSC-141540, VP-16, VP-16-213, Etopol, Etosid, Lastet, Vepesid, Vepeside	DNA Topoisomerase II alpha Inhibitor, DNA-Intercalating Drug	03-A05	C29H32O13	588.562	OICR0008188A02
C15H22FN3O6	Capecitabine, R-340, RG-340, Ro-09-1978, Xeloda	Pyrimidine Antagonist	03-A06	C15H22FN3O6	359.354	OICR0008623A01
C46H58N4O14S	Vincristine sulphate, NSC-67574, Oncovin	Tubulin polymerization inhibitors, RNA synthesis inhibitor, Cell cycle inhibitor	03-A07	C46H58N4O14S	923.044	OICR0008624G01
C9H13N3O5	Cytarabine, Ara-C, Cytosine b-D-arabinofuranoside, AraC, CHX-3311, NSC-63878, U-19920A, Aracytin, Cylocide, Cytosar, Cytosar-U	Antimetabolite, DNA Polymerase Inhibitor	03-A08	C9H13N3O5	243.219	OICR0008625A01
C110H168N34O46S7	Bleomycin sulfate	Antimitotic Drug	03-A09	C110H168N34O46S7	2927.17	OICR0008626CH01
C21H20ClN3O3S	Amsacrine Hydrochloride, CI-880, NSC-156303, NSC-249992, SN-11841, m-AMSA, NSC-141549 (HCl), Amecrin, Asidine, Amsidyl	DNA Topoisomerase II Inhibitor, DNA-Intercalating Drug	03-A10	C21H20ClN3O3S	429.919	OICR0008627B01
C6H14O6S2	Busulfan; Myleran; KRN-246; Busilvex; Partaject; Busulfex; Busulphan; NSC-750; Spartaject; Busulfanex	DNA-Damaging Drug, Antimitotic Drug, DNA alkylating agent	03-A11	C6H14O6S2	246.292	OICR0008628A01
C16H22Cl3N3O2	Bendamustine HCl; Levact; Innomustine; Treakisym; Symbenda; Levact; Benda; Inno-P08001; Ribomustin; SyB L-0501; Treanda; SDX-105; Cytostasan	Antimetabolites; Apoptosis Inducers; DNA Alkylating Drugs	03-B02	C16H22Cl3N3O2	394.721	OICR0008629B01
C5H9Cl2N3O2	Carmustine; NPC-08; SK-27702; NSC-409962; BCNU; Gliadel; Nitrumon; Carmubris; BiCNU; Becenum	Apoptosis Inducers; DNA Alkylating Drugs; Glutathione Reductase (NADPH) Inhibitors; Thioredoxin Reductase Inhibitors	03-B03	C5H9Cl2N3O2	214.046	OICR0008630A01
C14H19Cl2NO2	Chlorambucil; NSC-3088; Leukeran	DNA-Damaging Drugs, DNA Alkylating Drug	03-B04	C14H19Cl2NO2	304.211	OICR0008631A01
C10H12ClN5O3	Cladribine; Movectro; NSC-105014; Leustatin; Litak; Leustat; Mylinax; RWJ-26251-000; RWJ-26251; 2-CdA	Adenosine Deaminase (ADA) Inhibitors; Antimetabolites; Apoptosis Inducers	03-B05	C10H12ClN5O3	285.688	OICR0008632A01
C10H11ClFN5O3	Clofarabine; SAR-393590; Clofarex; CAFdA; Evoltra; Clolar; 2-Cl-2'-F-araA	DNA Polymerase Inhibitors; Ribonucleoside-Diphosphate Reductase Inhibitors	03-B06	C10H11ClFN5O3	303.678	OICR0008633A01
C7H15Cl2N2O2P	Clafen, Revimmune; Cytoxan; Neosar; Endoxana; NSC-26271; Endoxan; Cyclophosphamide	Apoptosis Inducers; BCL2 Expression Inhibitors; LGALS1 Expression Inhibitors	03-B07	C7H15Cl2N2O2P	261.083	OICR0008634A01
C10H12FN5O4	Fludarabine, F-ara-A, NSC 118218	STAT1 activation inhibitor, DNA synthesis inhibitor	03-B08	C10H12FN5O4	285.235	OICR0008635A01
C6H10N6O	Dacarbazine; Deticene; NSC-45388; DTIC-Dome	DNA Alkylating Drug	03-B09	C6H10N6O	182.187	OICR0008636A01
C62H86N12O16	Actinomycin D, Dactinomycin, Cosmegen, NSC-3053	DNA-Directed RNA Polymerase Inhibitor	03-B10	C62H86N12O16	1255.44	OICR0008637A01
C4H3FN2O2	5-FU; 5-Fluorouracil; Carac; Flurobastin; Efudix; Adrucil; Fluorouracil; Ro-29757; NSC-19893; Efudex	Antimitotic Drugs; Apoptosis Inducers; Pyrimidine Antagonists	03-B11	C4H3FN2O2	130.078	OICR0008638A01
CH4N2O2	Hydroxyurea; Onco-Carbide; Siklos; Hydroxycarbamide; Litalir; Mylocel; Droxia; Hydrea	Antimetabolites; Nitric Oxide Donors; Ribonucleoside-Diphosphate Reductase Inhibitors	03-C02	CH4N2O2	76.055	OICR0008639A01
C7H15Cl2N2O2P	Ifosfamide; Ifomide; Z-4942; Mitoxana; Holoxan; Ifex; NSC-109724; MJF-9325	DNA Alkylating Drugs	03-C03	C7H15Cl2N2O2P	261.083	OICR0008640A01
C43H57N5O11S	Vindesine Sulfate Salt; Eldisine; Compound 112531; Vinca Alkaloids	Antimitotic Drugs; Tubulin polymerization inhibitors; Cell cycle inhibitors	03-C04	C43H57N5O11S	852.013	OICR0008641G01
C13H18Cl2N2O2	Melphalan; CDX-353; NSC-8806; CB-3025; Alkeran	DNA Alkylating Drugs	03-C05	C13H18Cl2N2O2	305.199	OICR0008642A01
C5H4N4S	Xaluprine; DR-6MP; NCS-755; 6-Mercaptopurine; Purinethol; Mercaptopurine	Purine Antagonists	03-C06	C5H4N4S	152.175	OICR0008643A01
C2H5NaO3S2	Sodium 2-mercaptoethanesulfonate; Mesna; Uromitexan; S-7878; D-7093; Mesnex	Antioxidants	03-C07	C2H5NaO3S2	164.169	OICR0008644R01
C15H18N4O5	Mitomycin C; Mitosol; Mitomycin; MMc; Ametycine; Mito-medac; Mutamycin	Apoptosis Inducers; DNA Alkylating Drugs	03-C08	C15H18N4O5	334.332	OICR0008645A01
C14H10Cl4	2,4'-DDD; Lysodren; o,p'-DDD; NSC-38721; CB-313; Mitotane	Antineoplastic Drug	03-C09	C14H10Cl4	320.034	OICR0008646A01
C22H30Cl2N4O6	Mitoxantrone diHCl; CL-232315; Ralenova; Eslep; Onkotrone; DAD; NSC-301739; Novantrone; Novantron	DNA Topoisomerase II Inhibitors; DNA-Intercalating Drugs	03-C10	C22H30Cl2N4O6	517.404	OICR0003205B02
C11H16N4O4	Pentostatin; CI-825; Nipent; CL-67310465; Covidarabine; Deoxycoformycin; PD-81565; YK-176; NSC-218321; Coforin; Oncopent	Adenosine Deaminase (ADA) Inhibitors; Antimetabolites	03-C11	C11H16N4O4	268.273	OICR0008647A01
C17H16O4	Caffeic acid phenethyl ester, CAPE	Antiinflammatory Drugs; Antioxidants; Apoptosis Inhibitors; HIV Integrase Inhibitors; NF-kappaB (NFKB) Activation Inhibitors	03-D02	C17H16O4	284.311	OICR0003153A02
C10H7N5OS	Ro 106-9920	NF-kB activation Inhibitor	03-D03	C10H7N5OS	245.26	OICR0002845A02
C12H20ClN3O	Procarbazine HCl; Natulan; Matulane; NSC-77213; Ro-04-6467/1	DNA Alkylating Drugs	03-D04	C12H20ClN3O	257.762	OICR0008648B01
C21H22N4O6S	Raltitrexed; ICI-D-1694; NSC-639186; ZN-D1694; ZD-1694; D-1694; Tomudex	Pyrimidine Antagonists; Thymidylate Synthase Inhibitors	03-D05	C21H22N4O6S	458.489	OICR0008649A01
C8H15N3O7	NPC-10; Streptozotocin; Streptozoticin; MNGU; Zanosar; U-9889; NSC-85998; Streptozocin	DNA Alkylating Drugs	03-D06	C8H15N3O7	265.222	OICR0008650A01
C23H26ClN3O6	Topotecan Hydrochloride Hydrate; Nogitecan hydrochloride; NSC-609699; Hycamtin; NK-211; E-89/001; SK&F-S-104864-A; Evotropin	DNA Topoisomerase I Inhibitors	03-D07	C23H26ClN3O6	475.926	OICR0008651B01
C5H5N5S	Thioguanine; Tabloid; NSC-752; Tioguanine; 6-Thioguanine; Lanvis	Purine Antagonists, disrupts cytosine methylation	03-D08	C5H5N5S	167.19	OICR0008652A01
C6H12N3PS	Thio-TEPA; Tepadina; NSC-6396; ThioTEPA; Thioplex	Cytochrome P450 Oxidase Inhibitors; DNA alkylating drugs	03-D09	C6H12N3PS	189.217	OICR0008653A01
C6H6N6O2	Temozolomide; NSC-362856; M&B-39831; Temodar; Sch-52365; CCRG-81045; Temodal	DNA Alkylating Drugs; DNA Topoisomerase II alpha Inhibitors	03-D10	C6H6N6O2	194.154	OICR0004136A02
C8H9FN2O3	Tegafur; Fental; FT; Utefos; Fulaid; Fluorofur; Ftorafur; FR-207; MJF-12264	Antimitotic Drugs; Apoptosis Inducers; Pyrimidine Antagonists	03-D11	C8H9FN2O3	200.169	OICR0008654A01
C22H19FN4O2	Chidamide; HBI-8000; CS-02100055; CS-055	Histone Deacetylase (HDAC) Inhibitors	03-E02	C22H19FN4O2	390.418	OICR0008655A01
C33H48F9N7O9	UNC0321, UNC-0321	Histone-Lysine N-methyltransferase EHMT2 (H3-K9-HMTase 3; G9a) Inhibitors	03-E03	C33H48F9N7O9	857.773	OICR0008656D01
C22H30N4O6	CAY10603; YL-2-88; ST-2-92	Histone Deacetylase 6 (HDAC6) Inhibitors	03-E04	C22H30N4O6	446.504	OICR0008657A01
C20H25N3O2	TC-H 106	Histone Deacetylase (HDAC) Inhibitors	03-E05	C20H25N3O2	339.439	OICR0008658A01
C22H22F3N3O4	Tubastatin A (trifluoroacetate salt)	Histone Deacetylase 6 (HDAC6) Inhibitors	03-E06	C22H22F3N3O4	449.43	OICR0008659D01
C13H10O2	Splitomicin	Histone Deacetylase SIRT2 Inhibitors	03-E07	C13H10O2	198.221	OICR0002748A02
C20H23N3O2S	Tenovin-1	SIRT1 and SIRT2 inhibitors	03-E08	C20H23N3O2S	369.483	OICR0008660A01
C10H10N2O4	CBHA	Histone Deacetylase (HDAC) Inhibitors; Apoptosis Inducers	03-E09	C10H10N2O4	222.2	OICR0008661A01
C17H21NO2S	Histone Deacetylase Inhibitor VI, HNHA	Angiogenesis Inhibitors; Histone Deacetylase (HDAC) Inhibitors	03-E10	C17H21NO2S	303.42	OICR0008662A01
C17H14N2O4S	Oxamflatin; 107-0130	Histone Deacetylase (HDAC) Inhibitors	03-E11	C17H14N2O4S	342.369	OICR0008663A01
C34H49N5O6	Apicidin, OSI-2040	Histone Deacetylase (HDAC) Inhibitors	03-F02	C34H49N5O6	623.795	OICR0008664A01
C26H43N7O2	UNC0224, UCN-0224	Histone-Lysine N-methyltransferase EHMT2 (H3-K9-HMTase 3; G9a) Inhibitors	03-F03	C26H43N7O2	485.677	OICR0008665A01
C21H17ClF6N2O2	CCG-100602	Rho pathway inhibitor	03-F04	C21H17ClF6N2O2	478.819	OICR0008666A01
C26H29NO	Tamoxifen; Istubal; Valodex; Soltamox; ICI-46474; Nolvadex	Protein Kinase C (PKC) Inhibitors; Selective Estrogen Receptor Modulators (SERM)	03-F05	C26H29NO	371.524	OICR0008667A01
C24H31NO	Abiraterone, CB-7598	Androgen Biosynthesis Inhibitors; Cytochrome P450 CYP17 (17alpha-Hydroxylase/C17-20 Lyase) Inhibitors	03-F06	C24H31NO	349.518	OICR0008668A01
C10H7Cl2N3O	Anagrelide; Agrelin; Agrylin; BL-4162A; SPD-422; Thromboreductin; KRN-654; Xagrid; BMY-26538-01	Phosphodiesterase III Inhibitors	03-F07	C10H7Cl2N3O	256.086	OICR0008669A01
C17H19N5	Anastrozole; Arimidex; ZD-1033; ICI-D1033	Aromatase Inhibitors	03-F08	C17H19N5	293.374	OICR0008670A01
C18H14F4N2O4S	Bicalutamide; Casodex; Raffolutil; ICI-176334	Androgen Receptor Antagonists	03-F09	C18H14F4N2O4S	430.374	OICR0008671A01
C20H24O2	EXE; FCE-24304; Aromasin; Exemestane; Nikidess; (8R,9S,10R,13S,14S)-10,13-Dimethyl-6-methylene-7,8,9,11,12,13,15,16-octahydro-6H-cyclopenta[a]phenanthrene-3,17(10H,14H)-dione	Aromatase Inhibitors	03-F10	C20H24O2	296.41	OICR0008672A01
C11H11F3N2O3	Flutamide; NFBA; Odyne; Chimax; Prostandril; NK-601; FTA; Sch-13521; Eulexine; Eulexin; Drogenil	Androgen Receptor Antagonists	03-F11	C11H11F3N2O3	276.215	OICR0008673A01
C61H88N18O16	Goserelin acetate; ZD-9393; ICI-118630; Zoladex	GnRH (LHRH) Agonists	03-G02	C61H88N18O16	1329.49	OICR0008674N01
C21H30O5	Hydrocortisone; Corhydron; Cortef; Chronocort; Dermacort; Cortisol; Alphaderm; Aeroseb-HC; Acticort; Plenadren; Proctocort; Anusol-HC; Cetacort; NSC-10483; DuoCort	Glucocorticoid; Steroids	03-G03	C21H30O5	362.466	OICR0008675A01
C17H11N5	Letrozole; FEM-345; CGS-20267; Femara	Aromatase Inhibitors	03-G04	C17H11N5	285.31	OICR0008676A01
C5H12Cl3N	Mechlorethamine Hydrochloride; Clearazide; Mustargen; Mustine hydrochoride; Chlormethine hydrochloride; NSC-762; Nitrogen Mustard	DNA Alkylating Drug	03-G05	C5H12Cl3N	192.508	OICR0008677B01
C24H34O4	Medroxyprogesterone 17-acetate; Gestoral; Farlutal; MAP; Depo-subQ provera 104; Amen; Medroxyprogesterone acetate; NSC-26386; Depo-Provera; Provera; Cycrin	Progesterone, androgen and glucocorticoid receptor agonist	03-G06	C24H34O4	386.532	OICR0008678A01
C12H10F3N3O4	Nilutamide; Nilandron; RU-23908; Anandron	Androgen Receptor Antagonists	03-G07	C12H10F3N3O4	317.224	OICR0002816A02
C21H28O5	Prednisolone; Prelone	Glucocorticoid receptors (GR) alpha and beta agonist - Irreversible	03-G08	C21H28O5	360.45	OICR0008679A01
C21H26O5	Prednisone; Rayos; Meticorten; NSC-10023; Lodotra; Deltadehydrocortisone; Deltacortisone; Decortin; Deltasone	glucocorticoid receptor a(GR) gonist prodrug	03-G09	C21H26O5	358.434	OICR0008680A01
C30H27BrN4O2	LB 42708, LB-42708	Farnesyltransferase (geranylgeranyl pyrophosphate synthase) Inhibitors; Inhibitors of Signal Transduction Pathways	03-G10	C30H27BrN4O2	555.476	OICR0008681A01
C46H60N4O13S	Vinblastine Sulfate; NSC-49842; Velban; Exal; Velsar; Velbe; 29060-LE, Vinca Alkaloids	Antimitotic Drugs; Tubulin polymerization inhibitors	03-G11	C46H60N4O13S	909.061	OICR0008682G01
C9H16ClN3O2	Lomustine; ; Cecenu; Belustine; CeeNU; NSC-79037; CCNU	DNA Alkylating Drugs	03-H02	C9H16ClN3O2	233.696	OICR0008683A01
C20H22N8O5	Methotrexate; Amethopterin; MPI-5004; Intradose-MTX; Metolate; Maxtrex; G-301; APC-2002; CL-14377; Rheumatrex; Folex	Dihydrofolate Reductase (DHFR) Inhibitors; Folate Antagonists	03-H03	C20H22N8O5	454.447	OICR0008684A01
C10H20Cl2N2O4Pt	Satraplatin; JM-216; YHI-601; BMY-45594; BMS-182751	DNA Alkylating Drugs	03-H04	C10H20Cl2N2O4Pt	498.264	OICR0008685A01
C60H86N16O13	Buserelin; Suprefact; Suprecur; Profact; Hoe-766 MP	GnRH (LHRH) Agonists	03-H05	C60H86N16O13	1239.45	OICR0008686A01
C59H84N16O12	Leuprolide; Lucrin; Onectyl; Enanton; Abbott-43818; Lupron; Prostap; A-43818; TAP-144; Enantone; Carcinil	GnRH (LHRH) Agonists	03-H06	C59H84N16O12	1209.42	OICR0008687A01
C24H32O4	Megestrol acetate; DW-ES(B); PAR-100.2; Megace ES; Megestat; Megace	Progesterone Receptor Agonists	03-H07	C24H32O4	384.516	OICR0008688A01
C32H32O13S	Teniposide; VM-26; Vumon; Podophyllotoxins	DNA Topoisomerase II Inhibitors	03-H08	C32H32O13S	656.655	OICR0008689A01
C20H21CaN7O7	Calcium Folinate Hydrate; Citrovorum factor; Folidan; Foliben; Emovis; Lederfolin; Leucovorin-25; Uzel; Leucosar; Lederfolat; Folaren; NSC-3590; Wellcovorin; Refolinon; Folinic acid calcium salt; Leucovorin calcium	Thymidylate synthase inhibitor	03-H09	C20H21CaN7O7	511.508	OICR0008690T01
C28H41N7O4	EPZ004777, EPZ-004777	Histone-Lysine N-Methyltransferase, H3 Lysine-79 Specific (DOT1L) Inhibitors	03-H10	C28H41N7O4	539.681	OICR0008691A01
C23H21N5O3	I-BET151, GSK-1210151A, GSK1210151A	Bromodomain-Containing Protein 2 (Brd2) Inhibitors; Bromodomain-Containing Protein 3 (Brd3, RING3-like protein) Inhibitors; Bromodomain-Containing Protein 4 (Brd4, HUNK1) Inhibitors	03-H11	C23H21N5O3	415.453	OICR0008692A01
C10H8BrN5OS	Lomeguatrib, 4-BTG, AZD-5896, PaTrin-2, Patrin	DNA Repair Inhibitors; O6-Alkylguanine-DNA Alkyltransferase (MGMT) Inhibitors	04-A02	C10H8BrN5OS	326.172	OICR0009855A01
C26H41N3O5	MG-132, MG 132, ZLLL	Proteasome Inhibitor	04-A03	C26H41N3O5	475.63	OICR0009856A01
C36H59N7O2	UNC 0646, UNC-0646, UNC0646	Histone-Lysine N-methyltransferase EHMT2 (H3-K9-HMTase 3; G9a) Inhibitor	04-A04	C36H59N7O2	621.915	OICR0009857A01
C22H30N6O	NG38	Estrogen Sulfotransferase (EST) Inhibitor, CDK1	04-A05	C22H30N6O	394.523	OICR0009858A01
C8H9FN2O3	Ftorafur, FR-207; FT; MJF-12264, Fluorofur; Ftorafur; Tegafur (BAN; USAN; Rec INN), Fental; Fulaid; Utefos	Thymidylate Synthase Inhibitor, antimetabolite	04-A06	C8H9FN2O3	200.169	OICR0008654A02
C16H17N3O4S	PFI 1, PFI-1	Bromodomain-Containing Protein 4 (Brd4, HUNK1) Inhibitor; Bromodomain-Containing Protein 2 (Brd2) Inhibitor	04-A07	C16H17N3O4S	347.389	OICR0009859A01
C19H16N2O5	IOX 2	HIF-1a prolyl hydroxylase-2 (PHD2)	04-A08	C19H16N2O5	352.346	OICR0009860A01
C23H27Cl2N5	SCH 79797 dihydrochloride, SCH-79797 dihydrochloride	PAR1 receptor antagonist	04-A09	C23H27Cl2N5	444.404	OICR0002827B02
C27H27N7O2S	CX-5461	RNA Polymerase Inhibitor	04-A10	C27H27N7O2S	513.62	OICR0009861A01
C53H66F2N4O20	Vinflunine ditartrate, BMS-710485; F-12158; L-0070, Vinflunine (Prop INN; USAN), Javlor	Antimitotic Drugs; Tubulin polymerization inhibitors	04-A11	C53H66F2N4O20	1117.12	OICR0009862K01
C14H19BCl2N2O4	MLN2238, MLN-2238, Ixazomib	Proteasome Inhibitor	04-B02	C14H19BCl2N2O4	361.026	OICR0009863A01
C24H19N3O6	C 646, C-646	p300/CREB-binding protein (CBP) inhibitor	04-B03	C24H19N3O6	445.431	OICR0009864A01
C18H17FN4O	A-966492	Poly(ADP-ribose)polymerase-1 (PARP-1) Inhibitor	04-B04	C18H17FN4O	324.359	OICR0009865A01
C32H43N5O4	AT-406, Debio-1143; SM-406 (former code)	Inhibitor of Apoptosis Protein 2 (IAP2) Inhibitor; Apoptosis Inducers; Inhibitor of Apoptosis Protein 1 (IAP1) Inhibitor; X-Chromosome-Linked Inhibitor of Apoptosis Protein (XIAP) Inhibitor	04-B05	C32H43N5O4	561.727	OICR0009866A01
C10H11ClN2O5S	TCS 401, NNC-52-0956	Protein Tyrosine Phosphatase PTP-1B Inhibitor	04-B06	C10H11ClN2O5S	306.717	OICR0009867B01
C9H14N4O5	5-Aminoimidazole-4-carboxamide-1-D-ribofuranoside, AICAR, AR-100; ATH-001; GP-1-110-0; SCH-900395, Acadesine (BAN; USAN; Rec INN); Aica-riboside, Acadra; Protara; Arasine (former TM)	AMP-Activated Protein Kinase (AMPK) Activators; Apoptosis Inducers	04-B07	C9H14N4O5	258.234	OICR0009868A01
C17H14O4	DMXAA, 5,6-MeXAA; AS-1404; ASA-404; DMXAA; NSC-640488; R-1564, Vadimezan (Prop INN)	Interferon Inducer, Vascular Disrupting Agents (VDA)	04-B08	C17H14O4	282.295	OICR0009869A01
C24H22N2O3	PPT	Estrogen Receptor (ER) alpha Agonist	04-B09	C24H22N2O3	386.451	OICR0002780A02
C30H31FN4O2	IDH-C227	Isocitrate dehydrogenase 1 (IDH1) inhibitor	04-B10	C30H31FN4O2	498.602	OICR0009870A01
C12H8ClI	Diphenyleneiodonium chloride, DPI	Cytochrome P450 Inhibitor; Xanthine Oxidase Inhibitor; NADPH Oxidase (NOX) Inhibitor; Nitric Oxide Synthase Inhibitor	04-B11	C12H8ClI	314.55	OICR0002289AV02
C14H15N5S	Dp44mT, HDp44mT	Chelating agent, Apoptosis Inducer	04-C02	C14H15N5S	285.369	OICR0009871A01
C45H50ClN7O7S	ABT-199	Bcl-2 Inhibitor	04-C03	C45H50ClN7O7S	868.447	OICR0009872A01
C26H28ClN2NaO4S2	MK-571 sodium salt hydrate, L-660711	Leukotriene CysLT1 (LTD4) Antagonist, Leukotriene Synthesis Inhibitor	04-C04	C26H28ClN2NaO4S2	555.08	OICR0009873R01
C25H36N2O5S2	Y-29794 oxalate	Prolyl Endopeptidase (prolyl oligopeptidase; POP) Inhibitor	04-C05	C25H36N2O5S2	508.692	OICR0002867L02
C48H74O14	Ivermectin B1a, MK-933, Ivermectin, Cardomec; Mectizan; Sklice; Stromectol	Drugs Acting on Chloride Channels	04-C06	C48H74O14	875.106	OICR0009874A01
C17H27N3O7S	Gabexate mesylate, FOY	Serine Protease Inhibitor; NF-kappaB (NFKB) Activation Inhibitor; AP-1 Inhibitor	04-C07	C17H27N3O7S	417.477	OICR0002886I02
C21H21ClF2O4S	MK-0752, L-000891675	gamma-Secretase Inhibitor, Notch Signaling Inhibitor	04-C08	C21H21ClF2O4S	442.902	OICR0009875A01
C20H25N3O5S2	KD 5170, KD-5170	Histone Deacetylase (HDAC) Inhibitor, Apoptosis Inducer	04-C09	C20H25N3O5S2	451.556	OICR0009876A01
C24H27N5O3	ACY-1215, Rocilinostat	Histone Deacetylase 6 (HDAC6) Inhibitor	04-C10	C24H27N5O3	433.512	OICR0009877A01
C14H17ClN2O	ML-3H2	Human Porphobilinogen Synthase Inhibitor	04-C11	C14H17ClN2O	264.753	OICR0009878A01
C6H12N2O3	Daminozide	Histone demethylase KDM2, KDM7 Inhibitors, Histone Lysine Demethylase PHF8 (KIAA1111; ZNF422) inhibitor	04-D02	C6H12N2O3	160.173	OICR0009879A01
C30H25F10NO3	Anacetrapib, MK-0859	Cholesteryl Ester Transfer Protein (CETP) Inhibitor, HDL-Cholesterol Increasing Agent	04-D03	C30H25F10NO3	637.518	OICR0009880A01
C27H19FO2	Example 1F	Mcl1 Inhibitor	04-D04	C27H19FO2	394.445	OICR0009881A01
C20H14ClNO4	Sanguinarine chloride, Pseudochelerythrine; Sanguinarine chloride; Sanguinarium chloride (USAN; Rec INN)	Rho GTPase Inhibitor; Caspase 3 Activator; Apoptosis Inducer; FtsZ Inhibitor; Acetylcholinesterase Inhibitor	04-D05	C20H14ClNO4	367.785	OICR0001207AV04
C18H18N2O4	Scriptaid, SB-556629	Histone Deacetylase (HDAC) Inhibitor	04-D06	C18H18N2O4	326.352	OICR0003080A02
C17H13Cl2NO4	(-)-YK-4-279, YK-4-279	EWS-FLI1 Inhibitor	04-D07	C17H13Cl2NO4	366.194	OICR0000637A02
C27H30ClNO11	Doxorubicin hydrochloride, NSC-123127, Doxorubicin hydrochloride (Rec INNM; BAN; USAN; USP), Adriacin; Adriamycin; Adriblastina; Resmycin; Rubex	DNA-Intercalating Drug; DNA Topoisomerase II alpha Inhibitor	04-D08	C27H30ClNO11	579.983	OICR0009925B01
C13H19N3O3	Pyroxamide, NSC-696085	Histone Deacetylase (HDAC) Inhibitor	04-D09	C13H19N3O3	265.313	OICR0009882A01
C21H21N3O3S	MKC204, MKC-204	IRE1 inhibitor	04-D10	C21H21N3O3S	395.477	OICR0007563A03
C5H12N2S2	Pyrrolidinedithiocarbamate ammonium	Nuclear factor KB (NF-kB) inhibitor	04-D11	C5H12N2S2	164.285	OICR0002390BB02
C22H23N5O2	GSK J1, GSK-J1	Lysine-Specific Demethylase 6A (UTX) Inhibitor, TNF-alpha Production Inhibitor, Lysine-Specific Demethylase 6B (JMJD3) Inhibitor	04-E02	C22H23N5O2	389.459	OICR0009883A01
C20H37N3O4	Calpain Inhibitor I, ALLN, ALLnL, SIB-1980	mu-Calpain (Calpain-1) Inhibitor, Proteasome Inhibitor	04-E03	C20H37N3O4	383.533	OICR0009884A01
C19H26O3	2-Methoxyestradiol, 2-ME, 2-MeOE2, 2ME2, NSC-659853, Panzem, Panzem NCD, PulmoLAR	Hypoxia Inducible Factor 1-alpha (HIF-1alpha) Inhibitor, Apoptosis Inducer, Angiogenesis Inhibitor	04-E04	C19H26O3	302.414	OICR0009885A01
C23H25ClN4O2S	(+)-JQ-1, (+)-SGCBD-01, JQ1	Bromodomain-Containing Protein 4 (Brd4, HUNK1) Inhibitor; Bromodomain-Containing Protein 2 (Brd2) Inhibitor; Bromodomain-Containing Protein 3 (Brd3, RING3-like protein) Inhibitor	04-E05	C23H25ClN4O2S	456.989	OICR0009886A01
C28H22FNO3	Example 6	Mcl1 inhibitor	04-E06	C28H22FNO3	439.486	OICR0009887A01
C29H42O10	Convallatoxin	Hypoxia Inducible Factor 1-alpha (HIF-1alpha) Inhibitor	04-E07	C29H42O10	550.645	OICR0009888A01
C9H7NO3	OICR0003752A01, 676205	Reverse Transcriptase Inhibitor	04-E08	C9H7NO3	177.159	OICR0003752A02
C10H12Cl2N4O2	Guanabenz acetate salt, WY-8678 acetate, Guanabenz acetate (Rec INNM; USAN; JAN), Wytensin	a2-adrenergic receptor agonist	04-E09	C10H12Cl2N4O2	291.132	OICR0002094N02
C30H30O8	Gossypol from cotton seeds, NSC-19048	Steroid 5alpha-Reductase Inhibitors; Bcl-xl Inhibitors; Apoptosis Inducers; 11beta-Hydroxysteroid Dehydrogenase (11beta-HSD) Inhibitors; Antimitotic Drugs	04-E10	C30H30O8	518.562	OICR0001474A04
C15H12O4	Isoliquiritigenin, ISLQ	NMDA Antagonists; Histamine H2 Receptor Antagonists; Apoptosis Inducers; Guanylate Cyclase Activators; Aldose Reductase Inhibitors; Angiogenesis Inhibitors; Histone Deacetylase SIRT1 Activators	04-E11	C15H12O4	256.257	OICR0001859A03
C12H17NO2	Ciclopirox, HOE-296, Ciclopiroxolamine, Batrafen; Ciclochem; Loprox; Mycoster; Penlac nail lacquer	antimycotic drug	04-F02	C12H17NO2	207.273	OICR0007573A02
C13H18O2	(R)-Ibuprofen, ST-1482; ZAG-1701, Ibuprofen (BAN; USAN; Rec INN), Advil; Aktren; Amelior; Brufen; Brufen Retard; CDT-ibuprofen; Caldolor; Dolgit; Ibuprox; Motrin; Nurofen Meltlets; Pedea; Spedifen	Cyclooxygenase-2 Inhibitors; Non-Steroidal Antiinflammatory Drugs ; NF-kappaB (NFKB) Activation Inhibitors; Cyclooxygenase-1 Inhibitors; Cyclooxygenase-3 Inhibitors	04-F03	C13H18O2	206.285	OICR0009889A01
C16H16N2O3	APHA-8, APHA Compound 8	Histone Deacetylase (HDAC) Inhibitor	04-F04	C16H16N2O3	284.315	OICR0009890A01
C28H37N3O3S3	LY2608204, LY-2608204	Glocokinase (GK) activator	04-F05	C28H37N3O3S3	559.802	OICR0009891A01
C2H5LiNO5P	PHAH (DC-002263)	Enolase (ENO) inhibitor	04-F06	C2H5LiNO5P	160.978	OICR0009892AC01
C18H17ClN2O3S	KY 02111	Wnt signaling inhibitor	04-F07	C18H17ClN2O3S	376.855	OICR0009893A01
C19H17Cl3N4O3	MALT1-MI-2, MI-2, MI 2	Mucosa Associated Lymphoid Tissue Lymphoma Translocation Protein 1 (MALT1) Inhibitor	04-F08	C19H17Cl3N4O3	455.72	OICR0009894A01
C27H31FN4O2	IDH-C35	Isocitrate dehydrogenase (IDH) Inhibitor	04-F09	C27H31FN4O2	462.569	OICR0009895A01
C31H38N6O2	GSK126, GSK-126	Histone-Lysine N-Methyltransferase EZH2 Inhibitor	04-F10	C31H38N6O2	526.685	OICR0009896A01
C23H24N8O4S	CUDC-907	Histone Deacetylase (HDAC) Inhibitor, PI3K inhibitor	04-F11	C23H24N8O4S	508.557	OICR0009897A01
C32H43N5O2	UNC 1215	L3MBTL3 inhibitor	04-G02	C32H43N5O2	529.729	OICR0009898A01
C21H19N5O2S	BAX Activator BAM7	Bax activator	04-G03	C21H19N5O2S	405.476	OICR0009899A01
C41H43N3O7S	Tubacin, 415N3, JCWII-114	Histone Deacetylase 6 (HDAC6) Inhibitor	04-G04	C41H43N3O7S	721.869	OICR0009900A01
C21H25N5O4S	MLN-4924, Pevonedistat	NEDD8-Activating Enzyme (NAE) Inhibitor	04-G05	C21H25N5O4S	443.522	OICR0009901A01
C18H25N5S2	MI-3	Menin/MLL Interaction Inhibitor	04-G06	C18H25N5S2	375.553	OICR0009902A01
C26H38N2O	Ubiquitin Protein Ligase Inhibitor	Ubiquitin Protein Ligase Inhibitor	04-G07	C26H38N2O	394.603	OICR0009903A01
C13H10Cl2N2O4S	FH 535, FH-535	PPARgamma Antagonist, PPARdelta Antagonist	04-G08	C13H10Cl2N2O4S	361.193	OICR0009904A01
C28H62Cl8N8	AMD 3100 octahydrochloride, AMD-3100, JM 3100, JM-3100, Plerixafor, SDZ-SID-791, Mozobil	Chemokine CXCR4 (SDF-1 Receptor) Antagonist, Chelating Agent	04-G09	C28H62Cl8N8	794.46	OICR0009905B01
C28H40BrN7O4	SGC 0946, SGC-0946, SGC-946, SGC 946	DOT1L inhibitor	04-G10	C28H40BrN7O4	618.577	OICR0009906A01
C20H26N2O2S2	NCH 51, NCH-51, PTACH	Histone Deacetylase (HDAC) Inhibitor	04-G11	C20H26N2O2S2	390.56	OICR0009907A01
C16H25N3O3	M 344, M-344, D-237, MS-344	Histone Deacetylase (HDAC) Inhibitor	04-H02	C16H25N3O3	307.394	OICR0009908A01
C24H27N5O2	GSK J4, GSKJ4	Lysine-Specific Demethylase 6A (UTX) Inhibitor, TNF-alpha Production Inhibitor, Lysine-Specific Demethylase 6B (JMJD3) Inhibitor	04-H03	C24H27N5O2	417.513	OICR0009909A01
C10H7NO3	IOX 1, 5-carboxy-8HQ, IOX-1	Lysine-Specific Demethylase (JMJD) Inhibitor	04-H04	C10H7NO3	189.17	OICR0009910A01
C12H15ClN4O3	3-Deazaneplanocin A hydrochloride, DZNep, NSC 617989, NSC-617989, 3-DNPA, c3Nep	S-Adenosyl-L-homocysteine Hydrolase Inhibitor, Histone-Lysine N-Methyltransferase EZH2 Inhibitor	04-H05	C12H15ClN4O3	298.727	OICR0009911B01
C16H16Cl4N2O4S4	KC7F2	Hypoxia Inducible Factor 1-alpha (HIF-1alpha) Inhibitor	04-H06	C16H16Cl4N2O4S4	570.354	OICR0009912A01
C14H11NO3	BVT 948, BVT-948	Protein Tyrosine Phosphatase (PTP) Inhibitor	04-H07	C14H11NO3	241.246	OICR0002968A02
C19H13N3O7S2	NSC 87877, NSC-87877	Protein Tyrosine Phosphatase SHP-2 (PTP2C) Inhibitor, CDC25A Inhibitor, CDC25B Inhibitor	04-H08	C19H13N3O7S2	459.447	OICR0009913A01
C25H23N3O4S	CS 2100, CS-2100	Lysophospholipid edg1 (S1P1) Receptor Agonist	04-H09	C25H23N3O4S	461.536	OICR0009914A01
C22H23F5N4O4S	ARRY 520 trifluoroacetate, ARRY-520, Filanesib	Kinesin-Like Spindle Protein KIF11 (KSP, Eg5) Inhibitor	04-H10	C22H23F5N4O4S	534.502	OICR0009915D01
C23H20BrN3O	CCT 031374 hydrobromide	TCF-dependent transcription inhibitor	04-H11	C23H20BrN3O	434.337	OICR0009916C01
C21H21NO2S	Tazarotene, AGN-190168, Avage, Fabior, Suretin, Tazorac, Tazoral, Zorac	Ornithine Decarboxylase Inhibitor, Retinoid RARgamma Agonist, Retinoid RARbeta Agonist	05-A02	C21H21NO2S	351.464	OICR0011176A01
C27H26O3	AHPN, AGN-192837, CD-437, CD 437	Retinoid RARgamma Agonist, Signal Transduction Modulator, Apoptosis Inducer	05-A03	C27H26O3	398.502	OICR0002806A02
C22H25NO3	Am-580, AM 580, CD-336, Ro-40-6055	Retinoid RARalpha Agonist	05-A04	C22H25NO3	351.446	OICR0002421A02
C23H24O2S	CD 2314, CD-2314	Retinoid RARbeta Agonist	05-A05	C23H24O2S	364.503	OICR0011177A01
C27H40N8O7	Cilengitide, EMD-121974, EMD-85189, NSC-707544	Integrin alphavbeta3 (Vitronectin) Antagonists_x000D_ Signal Transduction Modulator, Integrin alphavbeta5 Antagonist, Angiogenesis Inhibitor	05-A06	C27H40N8O7	588.666	OICR0011178A01
C17H20FNO4S	AC-261066	Signal Transduction Modulator, Retinoid RARbeta2 Agonist	05-A07	C17H20FNO4S	353.408	OICR0011179A01
C23H26FNO4	BMS-189961, BMS 961	Retinoid RARgamma Agonists Signal Transduction Modulator	05-A08	C23H26FNO4	399.462	OICR0011180A01
C21H21NO4	BMS 753	Selective Retinoid RARapha Agonist	05-A09	C21H21NO4	351.402	OICR0011181A01
C16H14N2O4	ID-8	DYRK inhibitor	05-A10	C16H14N2O4	298.298	OICR0011182A01
C20H17ClF4N4O4S	BMS-708163, Avagacestat	Gamma-Secretase Inhibitor	05-A11	C20H17ClF4N4O4S	520.884	OICR0011183A01
C8H9NO4	WRN helicase, NSC19630, MIRA-1	DNA-Damaging Drug, Apoptosis Inducer	05-B02	C8H9NO4	183.163	OICR0011184A01
C31H34O5	CD 2665	RARbeta antagonist, RARgamma antagonist	05-B03	C31H34O5	486.608	OICR0011185A01
C29H24N2O3	BMS 195614, BMS-614	Signal Transduction Modulators Retinoid RARalpha Antagonist	05-B04	C29H24N2O3	448.522	OICR0011186A01
C29H30N2O2	LE 135, LE-135	RARgamma antagonist, RXRalpha antagonist, RARbeta antagonist	05-B05	C29H30N2O2	438.571	OICR0002943A02
C28H30O2S2	MM 11253	RARgamma antagonist	05-B06	C28H30O2S2	462.666	OICR0011187A01
C21H19FN4O	RGFP966, RGFP-966	Histone Deacetylase 2 (HDAC2) Inhibitor, Histone Deacetylase 1 (HDAC1) Inhibitor, Histone Deacetylase 3 (HDAC3) Inhibitor	05-B07	C21H19FN4O	362.408	OICR0011188A01
C29H24N2O2	ER 50891	RARalpha antagonist, RARdelta antagonist, RARgamma antagonist	05-B08	C29H24N2O2	432.523	OICR0011189A01
C27H24O2	BMS 453, BMS-189453	Signal Transduction Modulator, Retinoid RAR Antagonist	05-B09	C27H24O2	380.487	OICR0011190A01
C10H8N2O2S	Mirin	Antineoplastic Enhancing Agent	05-B10	C10H8N2O2S	220.246	OICR0011191A01
C31H39N7O2	GSK-343	Histone-Lysine N-Methyltransferase EZH2 Inhibitor, Apoptosis Inducer	05-B11	C31H39N7O2	541.7	OICR0009815A02
C32H37N5O3	EPZ-005687	Histone-Lysine N-Methyltransferase EZH2 Inhibitor	05-C02	C32H37N5O3	539.68	OICR0009818A02
C34H44N4O4	EPZ-6438, Tazemetostat, E-7438	Histone-Lysine N-Methyltransferase EZH2 Inhibitor	05-C03	C34H44N4O4	572.75	OICR0009817A02
C18H14N4OS	SCR7	Ligase Inhibitor	05-C04	C18H14N4OS	334.397	OICR0011192A01
C15H12ClNO	AR-7	Signal Transduction Modulator, Retinoid RARalpha Antagonist	05-C05	C15H12ClNO	257.717	OICR0011193A01
C25H21F3N4O3S	TMP269, TMP-269	Histone Deacetylase 5 (HDAC5) Inhibitor, Histone Deacetylase 4 (HDAC4) Inhibitor, Histone Deacetylase 7 (HDAC7) Inhibitor, Histone Deacetylase 9 (HDAC9) Inhibitor	05-C06	C25H21F3N4O3S	514.523	OICR0011194A01
C24H27FO2	Fluorobexarotene	Retinoid RXR Agonist, Signal Transduction Modulator	05-C07	C24H27FO2	366.476	OICR0011195A01
C28H36O4	UVI 3003	RXR antagonist	05-C08	C28H36O4	436.592	OICR0011196A01
C26H36BrN3O6S	Compound BrBzGHSCP2	Glyoxalase I inhibitor	05-C09	C26H36BrN3O6S	598.553	OICR0011197A01
C20H29ClN2O5S	Tamsulosin HCl	Signal Transduction Modulator, alpha1-Adrenoceptor Antagonist	05-C10	C20H29ClN2O5S	444.971	OICR0011198B01
C22H28O3	MG149	Histone Acetyltransferase KAT5 (Tip60) Inhibitor	05-C11	C22H28O3	340.463	OICR0011199A01
C20H22F2N4O2S	ARRY-520, Filanesib	Kinesin-Like Spindle Protein KIF11 (KSP, Eg5) Inhibitor, Antimitotic Drug	05-D02	C20H22F2N4O2S	420.479	OICR0011200A01
C21H17NO3S2	STK549836	Bcl-2 Inhibitor, Signal Transduction Modulator, Apoptosis Inducer	05-D03	C21H17NO3S2	395.491	OICR0011201A01
C22H25NO6	Colchicine		05-D04	C22H25NO6	399.443	OICR0011202A01
C23H20N6O	LGK974, LGK-974, WNT-974	Protein-Serine O-Palmitoleoyltransferase Porcupine (PORCN) Inhibitor, Wnt Signaling Inhibitor	05-D05	C23H20N6O	396.454	OICR0011203A01
C14H11NOS	PBIT	Lysine-Specific Demethylase 5B (KDM5B; JARID1B) Inhibitor, Mannose-6-Phosphate Isomerase Inhibitor	05-D06	C14H11NOS	241.308	OICR0011204A01
C17H19NO5	Piperlongumine, Piplartine	Apoptosis Inducer	05-D07	C17H19NO5	317.341	OICR0001881A03
C16H16N2O3	BRD-73954	Histone Deacetylase 8 (HDAC8) Inhibitor, Histone Deacetylase 6 (HDAC6) Inhibitor	05-D08	C16H16N2O3	284.315	OICR0011613A01
C25H22ClN5O2S	OTX015, OTX-015, Y-803	Bromodomain-Containing Protein 2 (Brd2) Inhibitor, Bromodomain-Containing Protein 4 (Brd4, HUNK1) Inhibitor, E-Selectin Inhibitor, Bromodomain-Containing Protein 3 (Brd3, RING3-like protein) Inhibitor, VCAM-1 Antagonist	05-D09	C25H22ClN5O2S	491.994	OICR0011206A01
C46H62N4O11	Rifabutin	DNA-Directed RNA Polymerase Inhibitor	05-D10	C46H62N4O11	847.019	OICR0011207A01
C17H13Br2N5OS	PTC-209	Polycomb Complex Protein BMI-1 Inhibitor	05-D11	C17H13Br2N5OS	495.193	OICR0011208A01
C19H19N3O2	PFI-3	Drugs Targeting Bromodomain-Containing Protein	05-E02	C19H19N3O2	321.38	OICR0011209A01
C23H25F4N3O3S	PFI-2	SETD7 Histone Lysine Methyltransferase Inhibitor	05-E03	C23H25F4N3O3S	499.525	OICR0011210A01
C26H33FN4O3S	LCL161, LCL-161	Inhibitor of Apoptosis Proteins (IAP) Inhibitor, Signal Transduction Modulator, Apoptosis Inducer	05-E04	C26H33FN4O3S	500.633	OICR0011211A01
C11H8FNO2S	PD151746, PD-151746	Calpain Inhibitor	05-E05	C11H8FNO2S	237.248	OICR0011212A01
C22H31ClF3N3O4S3	6H05	K-Ras(G12C) allosteric inhibitor	05-E06	C22H31ClF3N3O4S3	590.132	OICR0011213D01
C20H18FN5O2	HSP990, NVP-HSP990, HSP-990	Heat Shock Protein 90 (HSP90) Inhibitor	05-E07	C20H18FN5O2	379.395	OICR0011214A01
C70H96N10O8	BV-6	Inhibitor of Apoptosis Proteins (IAP) Inhibitor, Signal Transduction Modulator, Apoptosis Inducer	05-E08	C70H96N10O8	1205.6	OICR0011215A01
C15H22N2O3	Santacruzamate A (CAY10683)	Histone Deacetylase 2 (HDAC2) Inhibitor	05-E09	C15H22N2O3	278.352	OICR0011216A01
C9H7ClFN5O2	INCB024360	Indoleamine 2,3-dioxygenase Inhibitor, Tryptophan 2,3-Dioxygenase Inhibitor	05-E10	C9H7ClFN5O2	271.636	OICR0011217A01
C32H38ClN5O4	GSK923295, GSK-295, GSK-923295, GSK-923295A	Centromere Associated Protein (CENP) Inhibitor, Antimitotic Drug	05-E11	C32H38ClN5O4	592.137	OICR0011218A01
C23H24N6	ML323, ML-323	DNA Repair Inhibitor, Ubiquitin Carboxyl-terminal Hydrolase Inhibitor	05-F02	C23H24N6	384.487	OICR0011219A01
C21H18N4O4S	HS-173	Phosphatidylinositol 3-Kinase alpha (PI3Kalpha) Inhibitor, Signal Transduction Modulator, Apoptosis Inducer, Angiogenesis Inhibitor	05-F03	C21H18N4O4S	422.459	OICR0011220A01
C22H23N3O	HDAC inhib.26	Histone Deacetylase 2 (HDAC2) Inhibitors, Histone Deacetylase 1 (HDAC1) Inhibitors	05-F04	C22H23N3O	345.446	OICR0011221A01
C31H29Cl2F2N3O4	RG-7388, RO-5503781, Idasanutlin	MDM2 (hdm2) Inhibitor	05-F05	C31H29Cl2F2N3O4	616.487	OICR0011222A01
C20H19N7	BAZ2-ICR	BAZ2 bromodomain inhibitor	05-F06	C20H19N7	357.421	OICR0011223A01
C14H8ClF2N3O2S	PC190723, PC-190723	FtsZ Inhibitor	05-F07	C14H8ClF2N3O2S	355.744	OICR0011224A01
C20H22N2O5	RVX-208, RVX-000222, Apabetalone	Bromodomain-Containing Protein 4 (Brd4, HUNK1) Inhibitor, APOA1 Expression Enhancer, HDL-Cholesterol Increasing Agent	05-F08	C20H22N2O5	370.405	OICR0011225A01
C22H22ClN5O2	I-BET-762, GSK-525762, GSK-525762A, I-BET762	Bromodomain-Containing Protein 4 (Brd4, HUNK1) Inhibitor, Bromodomain-Containing Protein 2 (Brd2) Inhibitor, APOA1 Expression Enhancer, Bromodomain-Containing Protein 3 (Brd3, RING3-like protein) Inhibitor	05-F09	C22H22ClN5O2	423.901	OICR0011226A01
C42H40N2O8	Sabutoclax	Mcl-1 Inhibitor, Bcl-2 Inhibitor, Bcl-xl Inhibitor, Signal Transduction Modulator, Apoptosis Inducer	05-F10	C42H40N2O8	700.788	OICR0011227A01
C20H17F3N2O4	Tasquinimod	Histone Deacetylase 4 (HDAC4) Inhibitor, Angiogenesis Inhibitor, S100A9 Inhibitor	05-F11	C20H17F3N2O4	406.361	OICR0011228A01
C23H22N4OS	Compound 24a	Histone Deacetylase 2 (HDAC2) Inhibitor, Apoptosis Inducer, Angiogenesis Inhibitor, Histone Deacetylase 3 (HDAC3) Inhibitor	05-G02	C23H22N4OS	402.516	OICR0011229A01
C21H20N4O	OICR10295	Histone Deacetylase 2 (HDAC2) Inhibitors_x000D_ Histone Deacetylase 1 (HDAC1) Inhibitor, Histone Deacetylase 3 (HDAC3) Inhibitor	05-G03	C21H20N4O	344.418	OICR0010295A02
C24H21N3O2	OICR9784, MI-192	Histone Deacetylase 2 (HDAC2) Inhibitor, Histone Deacetylase 3 (HDAC3) Inhibitor	05-G04	C24H21N3O2	383.451	OICR0009784A02
C45H52N6O7S	Abbvie Mcl-1 Cpd 30b	Mcl-1 inhibitor	05-G05	C45H52N6O7S	821.006	OICR0011230A01
C28H35Cl2NO5S	AMG 232, AMG-232	MDM2 (hdm2) Inhibitor	05-G06	C28H35Cl2NO5S	568.55	OICR0011231A01
C26H24N6O9S	PCI-27483	Coagulation Factor VIIa Inhibitor, Inhibitors of Blood Coagulation Pathway	05-G07	C26H24N6O9S	596.571	OICR0011232A01
C30H27N5O	BMS 833923, BMS-833923, BMS833923, XL-139, XL139, XL 139	Hedgehog Signaling Inhibitor	05-G08	C30H27N5O	473.58	OICR0011233A01
C46H55N7O7S	Abbvie Mcl-1 Cpd 30e, A-1210477	Mcl-1 Inhibitor, Signal Transduction Modulator, Apoptosis Inducer	05-G09	C46H55N7O7S	850.048	OICR0011234A01
C19H23N3O3	Nexturastat A	Histone Deacetylase 6 (HDAC6) Inhibitor	05-G10	C19H23N3O3	341.411	OICR0011235A01
C16H15NO7S	S3I 201, GLG-302, NSC-74859, S31-201, S3I-201	Signal Transducer and Activator of Transcription 3 (STAT3) Inhibitor, Signal Transduction Modulator	05-G11	C16H15NO7S	365.356	OICR0011236A01
C11H10N4O	BG45, BG-45	Histone Deacetylase 3 (HDAC3) Inhibitor	05-H02	C11H10N4O	214.228	OICR0011237A01
C29H38Cl2N4O4	AZ 505, AZ-505	N-Lysine Methyltransferase SMYD2 (HSKM-B) Inhibitor	05-H03	C29H38Cl2N4O4	577.547	OICR0011238A01
C20H13NO3	SMBA 1, NSC-408730, CYD-1-87	BAX Activator, Signal Transduction Modulator, Apoptosis Inducer	05-H04	C20H13NO3	315.328	OICR0011239A01
C14H5ClF9N3O	SP 100030, SP-100030	NF-kappaB (NFKB) Activation Inhibitor, Signal Transduction Modulators Antiinflammatory Drugs	05-H05	C14H5ClF9N3O	437.65	OICR0011240A01
C31H38N6O2	GSK503	Histone-Lysine N-Methyltransferase EZH2 Inhibitor	05-H06	C31H38N6O2	526.685	OICR0011241A01
C18H16O2	MN 64, MN-64	Signal Transduction Modulator, Tankyrase 1 (TNKS1; PARP5A) Inhibitor, Wnt Signaling Inhibitor	05-H07	C18H16O2	264.324	OICR0011242A01
C18H17NO3	OXF BD 02, OXFBD-02	Signal Transduction Modulator, Cyclic AMP Response Element-Binding Protein (CREB) Inhibitor, Bromodomain-Containing Protein 4 (Brd4, HUNK1) Inhibitor	05-H08	C18H17NO3	295.338	OICR0011243A01
C16H20N4O3	SCH 51344	DNA-Damaging Drug, 7,8-Dihydro-8-Oxoguanine Triphosphatase (NUDT1; MTH1) Inhibitor	05-H09	C16H20N4O3	316.361	OICR0011244A01
C19H27N3O2	A 366, A-366	Histone-Lysine N-Methyltransferase EHMT2 (H3-K9-HMTase 3; G9a) Inhibitor	05-H10	C19H27N3O2	329.444	OICR0011245A01
C27H23N7O	SGI 1027, MC-2841, S-1027, SGI-1027	DNA Methyltransferase 3A (DNMT3A) Inhibitor, DNA Methyltransferase 1 (DNMT1) Inhibitor	05-H11	C27H23N7O	461.529	OICR0011246A01
