# Supplementary material for: Glucocorticoid agonists enhance retinal stem cell self-renewal and proliferation
Source: Stem Cell Res Ther. 2021 Jan 25;12:83. doi: 10.1186/s13287-021-02136-9 (PMC7831262; doi:10.1186/s13287-021-02136-9)
Supplement: Supplementary file 3 — Additional file 3: Screening Plate Maps. [file 13287_2021_2136_MOESM3_ESM.xlsx]

## Sheet: Sheet1
Plate 1	1	2	3	4	5	6	7	8	9	10	11	12
A	CON	01-A02	01-A03	01-A04	01-A05	01-A06	01-A07	01-A08	01-A09	01-A10	01-A11	CON
B	CON	01-B02	01-B03	01-B04	01-B05	01-B06	01-B07	01-B08	01-B09	01-B10	01-B11	CON
C	CON	01-C02	01-C03	01-C04	01-C05	01-C06	01-C07	01-C08	01-C09	01-C10	01-C11	CON
D	CON	01-D02	01-D03	01-D04	01-D05	01-D06	01-D07	01-D08	01-D09	01-D10	01-D11	CON
E	CON	01-E02	01-E03	01-E04	01-E05	01-E06	01-E07	01-E08	01-E09	01-E10	01-E11	CON
F	CON	01-F02	01-F03	01-F04	01-F05	01-F06	01-F07	01-F08	01-F09	01-F10	01-F11	CON
G	CON	01-G02	01-G03	01-G04	01-G05	01-G06	01-G07	01-G08	01-G09	01-G10	01-G11	CON
H	CON	01-H02	01-H03	01-H04	01-H05	01-H06	01-H07	01-H08	01-H09	01-H10	01-H11	CON
Plate 2	1	2	3	4	5	6	7	8	9	10	11	12
A	CON	02-A02	02-A03	02-A04	02-A05	02-A06	02-A07	02-A08	02-A09	02-A10	02-A11	CON
B	CON	02-B02	02-B03	02-B04	02-B05	02-B06	02-B07	02-B08	02-B09	02-B10	02-B11	CON
C	CON	02-C02	02-C03	02-C04	02-C05	02-C06	02-C07	02-C08	02-C09	02-C10	02-C11	CON
D	CON	02-D02	02-D03	02-D04	02-D05	02-D06	02-D07	02-D08	02-D09	02-D10	02-D11	CON
E	CON	02-E02	02-E03	02-E04	02-E05	02-E06	02-E07	02-E08	02-E09	02-E10	02-E11	CON
F	CON	02-F02	02-F03	02-F04	02-F05	02-F06	02-F07	02-F08	02-F09	02-F10	02-F11	CON
G	CON	02-G02	02-G03	02-G04	02-G05	02-G06	02-G07	02-G08	02-G09	02-G10	02-G11	CON
H	CON	02-H02	02-H03	02-H04	02-H05	02-H06	02-H07	02-H08	02-H09	02-H10	02-H11	CON
Plate 3	1	2	3	4	5	6	7	8	9	10	11	12
A	CON	03-A02	03-A03	03-A04	03-A05	03-A06	03-A07	03-A08	03-A09	03-A10	03-A11	CON
B	CON	03-B02	03-B03	03-B04	03-B05	03-B06	03-B07	03-B08	03-B09	03-B10	03-B11	CON
C	CON	03-C02	03-C03	03-C04	03-C05	03-C06	03-C07	03-C08	03-C09	03-C10	03-C11	CON
D	CON	03-D02	03-D03	03-D04	03-D05	03-D06	03-D07	03-D08	03-D09	03-D10	03-D11	CON
E	CON	03-E02	03-E03	03-E04	03-E05	03-E06	03-E07	03-E08	03-E09	03-E10	03-E11	CON
F	CON	03-F02	03-F03	03-F04	03-F05	03-F06	03-F07	03-F08	03-F09	03-F10	03-F11	CON
G	CON	03-G02	03-G03	03-G04	03-G05	03-G06	03-G07	03-G08	03-G09	03-G10	03-G11	CON
H	CON	03-H02	03-H03	03-H04	03-H05	03-H06	03-H07	03-H08	03-H09	03-H10	03-H11	CON
Plate 4	1	2	3	4	5	6	7	8	9	10	11	12
A	CON	04-A02	04-A03	04-A04	04-A05	04-A06	04-A07	04-A08	04-A09	04-A10	04-A11	CON
B	CON	04-B02	04-B03	04-B04	04-B05	04-B06	04-B07	04-B08	04-B09	04-B10	04-B11	CON
C	CON	04-C02	04-C03	04-C04	04-C05	04-C06	04-C07	04-C08	04-C09	04-C10	04-C11	CON
D	CON	04-D02	04-D03	04-D04	04-D05	04-D06	04-D07	04-D08	04-D09	04-D10	04-D11	CON
E	CON	04-E02	04-E03	04-E04	04-E05	04-E06	04-E07	04-E08	04-E09	04-E10	04-E11	CON
F	CON	04-F02	04-F03	04-F04	04-F05	04-F06	04-F07	04-F08	04-F09	04-F10	04-F11	CON
G	CON	04-G02	04-G03	04-G04	04-G05	04-G06	04-G07	04-G08	04-G09	04-G10	04-G11	CON
H	CON	04-H02	04-H03	04-H04	04-H05	04-H06	04-H07	04-H08	04-H09	04-H10	04-H11	CON
Plate 5	1	2	3	4	5	6	7	8	9	10	11	12
A	CON	05-A02	05-A03	05-A04	05-A05	05-A06	05-A07	05-A08	05-A09	05-A10	05-A11	CON
B	CON	05-B02	05-B03	05-B04	05-B05	05-B06	05-B07	05-B08	05-B09	05-B10	05-B11	CON
C	CON	05-C02	05-C03	05-C04	05-C05	05-C06	05-C07	05-C08	05-C09	05-C10	05-C11	CON
D	CON	05-D02	05-D03	05-D04	05-D05	05-D06	05-D07	05-D08	05-D09	05-D10	05-D11	CON
E	CON	05-E02	05-E03	05-E04	05-E05	05-E06	05-E07	05-E08	05-E09	05-E10	05-E11	CON
F	CON	05-F02	05-F03	05-F04	05-F05	05-F06	05-F07	05-F08	05-F09	05-F10	05-F11	CON
G	CON	05-G02	05-G03	05-G04	05-G05	05-G06	05-G07	05-G08	05-G09	05-G10	05-G11	CON
H	CON	05-H02	05-H03	05-H04	05-H05	05-H06	05-H07	05-H08	05-H09	05-H10	05-H11	CON
Plate 6	1	2	3	4	5	6	7	8	9	10	11	12
A	X	X	CON	2X CON	X	X	X	X	CON	2X CON	X	X
B	X	X	CON	2X CON	X	X	X	X	CON	2X CON	X	X
C	X	X	CON	2X CON	X	X	X	X	CON	2X CON	X	X
D	X	X	CON	2X CON	X	X	X	X	CON	2X CON	X	X
E	X	X	CON	2X CON	X	X	X	X	CON	2X CON	X	X
F	X	X	CON	2X CON	X	X	X	X	CON	2X CON	X	X
G	X	X	CON	2X CON	X	X	X	X	CON	2X CON	X	X
H	X	X	CON	2X CON	X	X	X	X	CON	2X CON	X	X
